# Supplementary material for: Enhanced Biofilm Formation by Escherichia coli LPS Mutants Defective in Hep Biosynthesis
Source: PLoS One. 2012 Dec 28;7(12):e51241. doi: 10.1371/journal.pone.0051241 (PMC3532297; doi:10.1371/journal.pone.0051241)
Supplement: Table S1 — Oligonucleotides used in this study. (XLS) [file pone.0051241.s007.xls]

## Sheet: Table S1
Table S1 Oligonucleotides used in this study
name	sequence (5'-3')	usage
waaC-f	tactggaagaactcaacg	for detection of the deletion of waaC in chromosome
waaC-r	agtttaaaggatgttagc	for detection of the deletion of waaC in chromosome
hldE-f	agtatggtattatcgcgc	for detection of the deletion of waaE in chromosome
hldE-r	cgaagcgagatctgtgaa	for detection of the deletion of waaE in chromosome
waaF-f	taacggaatacatggcct	for detection of the deletion of waaF in chromosome
waaF-r	gatgttttaacgatcaaaac	for detection of the deletion of waaF in chromosome
waaG-f	aagctgttgccagaagat	for detection of the deletion of waaG in chromosome
waaG-r	gccaaagtgtggcaagcg	for detection of the deletion of waaG in chromosome
waaL-f	acagtcaagcagttttgg	for detection of the deletion of waaL in chromosome
waaL-r	tttaactcacttcttaaacttg	for detection of the deletion of waaL in chromosome
waaP-f	gtatagcttgccagaaaa	for detection of the deletion of waaP in chromosome
waaP-r	ttagttccagtacatacta	for detection of the deletion of waaP in chromosome
galE-f	ttgttatgctatggttatttc	for detection of the deletion of galE in chromosome
galE-r	acgggattaaattgcgtc	for detection of the deletion of galE in chromosome
agn43-f3	gcacggaatctgtccggtct	for detectionof the deletion of agn43 in chromosome
agn43-r3	tcttctggtgtgatcccgtt	for detectionof the deletion of agn43 in chromosome
agn43del-f	tcagaaggtcacattcagtgtggcctgaccgttatacccttcagcgctgcgtgtaggctggagctgcttc	for deletion of agn43
agn43del-r	atgaaacgacatctgaatacctgctacaggctggtatggaatcacatgaccatatgaatatcctccttagt	for deletion of agn43
wbbL-f	atggtatatataataatcgtttccc	for detection of the IS5 in wbbL
wbbL-r	ttacgggtgaaaaactgatg	for detection of the IS5 in wbbL
atoS-f1	atgcattatatgaagtggatttatc	for detection of atoS
atoS-r1	tcaccattacgctcaatggggagca	for detection of atoS
